# Supplementary material for: Druggable Pockets at the RNA Interface Region of Influenza A Virus NS1 Protein Are Conserved across Sequence Variants from Distinct Subtypes
Source: Biomolecules. 2022 Dec 29;13(1):64. doi: 10.3390/biom13010064 (PMC9855689; doi:10.3390/biom13010064)
Supplement: Supplementary file 1 [file biomolecules-13-00064-s001.zip]

Archive with 1 entries (1 files):
- biomolecules-2107000-supplementary.pdf
